# Supplementary material for: Diversity Scaling Analysis of Chinese Gut Microbiomes Across Ethnicities and Lifestyles
Source: Front Microbiol. 2021 Dec 8;12:736393. doi: 10.3389/fmicb.2021.736393 (PMC8692740; doi:10.3389/fmicb.2021.736393)
Supplement: Supplementary file 1 [file Data_Sheet_1.ZIP]

Archive with 7 entries (4 files):
- TableS1-S2/
- TableS1-S2/CGP-Tables S1-S2.doc
- __MACOSX/
- __MACOSX/TableS1-S2/
- __MACOSX/TableS1-S2/._CGP-Tables S1-S2.doc
- TableS1-S2/CGP-Tables S1-S2.pdf
- __MACOSX/TableS1-S2/._CGP-Tables S1-S2.pdf
